# Supplementary material for: Effect of Clove and Thyme Essential Oils on Candida Biofilm Formation and the Oil Distribution in Yeast Cells
Source: Molecules. 2019 May 21;24(10):1954. doi: 10.3390/molecules24101954 (PMC6572016; doi:10.3390/molecules24101954)
Supplement: Supplementary file 1 [file molecules-24-01954-s001.zip]

Archive with 4 entries (4 files):
- Video 1.avi
- Video 2.avi
- Video 3.avi
- Video 4.avi
